# Supplementary material for: From genes to drugs: targeting Alzheimer’s with circadian insights
Source: Front Aging Neurosci. 2025 Mar 26;17:1527636. doi: 10.3389/fnagi.2025.1527636 (PMC11979290; doi:10.3389/fnagi.2025.1527636)
Supplement: Supplementary file 1 [file Table_1.XLSX]

## Sheet: Sheet1
Accession ID	Platform	Participants	Tissue	Experiment type
GSE132903	GPL10558	97 AD vs. 98 control	Brain	Microarray
GSE122063	GPL16699	56 AD vs. 44 control	Brain	Microarray
