# Supplementary material for: From genes to drugs: targeting Alzheimer’s with circadian insights
Source: Front Aging Neurosci. 2025 Mar 26;17:1527636. doi: 10.3389/fnagi.2025.1527636 (PMC11979290; doi:10.3389/fnagi.2025.1527636)
Supplement: Supplementary file 2 [file Table_2.XLSX]

## Sheet: gene_interaction_results-2024_7
gene	drug	type
PRKCG	FASUDIL	inhibitor
PRKCG	SB220025	inhibitor
PRKCG	LAUROGUADINE	inhibitor
PRKCG	UCN-01	inhibitor
PRKCG	PF-562271	inhibitor
PRKCG	INGENOL MEBUTATE	inhibitor
PRKCG	ENTRECTINIB	inhibitor
PRKCG	TAMATINIB	inhibitor
PRKCG	CHEMBL:CHEMBL578061	inhibitor
PRKCG	BRYOSTATIN	inhibitor
PRKCG	ENZASTAURIN	inhibitor
PRKCG	GO-6976	inhibitor
PRKCG	CENISERTIB	inhibitor
PRKCG	LY-2090314	inhibitor
PRKCG	SOTRASTAURIN	inhibitor
PRKCG	GSK-269962A	inhibitor
PRKCG	SP-600125	inhibitor
PRKCG	CEP-2563	inhibitor
PRKCG	BRYOSTATIN 1	inhibitor
PRKCG	QUERCETIN	inhibitor
PRKCG	MIDOSTAURIN	inhibitor
PRKCG	GSK-690693	inhibitor
PRKCG	RG-1530	inhibitor
HLA-DMA	MC2050	inhibitor
HLA-DMA	AZ6102	inhibitor
HLA-DMA	BASROPARIB	inhibitor
HLA-DMA	COMPOUND 5 [TOMASSI ET AL., 2020]	inhibitor
HLA-DMA	RK-287107	inhibitor
HLA-DMA	COMPOUND 21 [PMID: 34141085]	inhibitor
HLA-DMA	NVP-TNKS656	inhibitor
HLA-DMA	AZ1366	inhibitor
