# Supplementary material for: From genes to drugs: targeting Alzheimer’s with circadian insights
Source: Front Aging Neurosci. 2025 Mar 26;17:1527636. doi: 10.3389/fnagi.2025.1527636 (PMC11979290; doi:10.3389/fnagi.2025.1527636)
Supplement: Supplementary file 3 [file Data_Sheet_1.CSV]

hsa-miR-149-3p
hsa-miR-1275
hsa-miR-3150a-3p
hsa-miR-3196
hsa-miR-3198
hsa-miR-3911
hsa-miR-4437
hsa-miR-4447
hsa-miR-5194
hsa-miR-6747-5p
hsa-miR-6751-5p
hsa-miR-6855-5p
hsa-miR-6862-5p
hsa-miR-6891-5p
hsa-miR-7106-5p
hsa-miR-4756-3p
hsa-miR-652-5p
hsa-miR-877-5p
hsa-miR-1285-3p
hsa-miR-1295a
hsa-miR-3652
hsa-miR-4655-5p
hsa-miR-4740-5p
hsa-miR-4784
hsa-miR-5698
hsa-miR-6717-5p
hsa-miR-6758-5p
hsa-miR-6799-5p
hsa-miR-6811-5p
hsa-miR-6816-5p
hsa-miR-6847-5p
hsa-miR-6849-5p
hsa-miR-6864-3p
hsa-miR-7161-3p
hsa-miR-6807-5p
hsa-miR-299-3p
hsa-miR-3189-3p
hsa-miR-4260
hsa-miR-3918
hsa-miR-4494
hsa-miR-4514
hsa-miR-4646-5p
hsa-miR-5088-5p
hsa-miR-6131
hsa-miR-6770-3p
hsa-miR-6782-5p
hsa-miR-6835-5p
hsa-miR-7110-5p
hsa-miR-7843-5p
hsa-miR-3059-3p
hsa-miR-12129
hsa-miR-188-5p
hsa-miR-1304-3p
hsa-miR-378b
hsa-miR-4489
hsa-miR-4659b-3p
hsa-miR-6134
hsa-miR-6850-5p
hsa-miR-194-3p
hsa-miR-5010-5p
hsa-miR-6759-5p
hsa-miR-6828-5p
